# Supplementary material for: Individual variations in ‘brain age’ relate to early-life factors more than to longitudinal brain change
Source: eLife. 2021 Nov 10;10:e69995. doi: 10.7554/eLife.69995 (PMC8580481; doi:10.7554/eLife.69995)
Supplement: Source code 1. [file elife-69995-code1.zip]

Archive with 35 entries (25 files):
- brainage_scripts/
- brainage_scripts/BrainAge_VidalPineiro_Equivalence_Tests.Rmd
- brainage_scripts/BrainAge_VidalPineiro_Lifebrain_GenMod.Rmd
- brainage_scripts/BrainAge_VidalPineiro_Lifebrain_Tests.Rmd
- brainage_scripts/BrainAge_VidalPineiro_UKB_GenMod.Rmd
- brainage_scripts/BrainAge_VidalPineiro_UKB_Tests.Rmd
- brainage_scripts/p024-modes_of_variation.Rproj
- brainage_scripts/scripts/
- brainage_scripts/scripts/BrainAge/
- brainage_scripts/scripts/BrainAge/BrainAgeCV.R
- brainage_scripts/scripts/BrainAge/BrainAgeCV.sh
- brainage_scripts/scripts/BrainAge/BrainAgeCV.sh~
- brainage_scripts/scripts/BrainAge/BrainAgeFull.R
- brainage_scripts/scripts/BrainAge/BrainAgeFull.sh
- brainage_scripts/scripts/BrainAge/get_tabulated_mri_data.sh~
- brainage_scripts/scripts/BrainAge/logs_BrainAgeCV/
- brainage_scripts/scripts/BrainAge/logs_BrainAgeFull/
- brainage_scripts/scripts/BrainAge/logs_RandomHyperParameterSearchCV/
- brainage_scripts/scripts/BrainAge/RandomHyperParameterSearchCV.R
- brainage_scripts/scripts/BrainAge/RandomHyperParameterSearchCV.sh
- brainage_scripts/scripts/BrainAge/RandomHyperParameterSearchCV.sh~
- brainage_scripts/scripts/LifeBrain/
- brainage_scripts/scripts/LifeBrain/BrainAgeCV.R
- brainage_scripts/scripts/LifeBrain/BrainAgeCV.sh
- brainage_scripts/scripts/LifeBrain/BrainAgeCV.sh~
- brainage_scripts/scripts/LifeBrain/BrainAgeFull.R
- brainage_scripts/scripts/LifeBrain/BrainAgeFull.sh
- brainage_scripts/scripts/LifeBrain/BrainAgeFull.sh~
- brainage_scripts/scripts/LifeBrain/get_tabulated_mri_data.sh
- brainage_scripts/scripts/LifeBrain/logs_BrainAgeCV/
- brainage_scripts/scripts/LifeBrain/logs_BrainAgeFull/
- brainage_scripts/scripts/LifeBrain/logs_RandomHyperParameterSearchCV/
- brainage_scripts/scripts/LifeBrain/RandomHyperParameterSearchCV.R
- brainage_scripts/scripts/LifeBrain/RandomHyperParameterSearchCV.sh
- brainage_scripts/scripts/LifeBrain/RandomHyperParameterSearchCV.sh~
