# Supplementary material for: Individual variations in ‘brain age’ relate to early-life factors more than to longitudinal brain change
Source: eLife. 2021 Nov 10;10:e69995. doi: 10.7554/eLife.69995 (PMC8580481; doi:10.7554/eLife.69995)
Supplement: Source code 1. [file elife-69995-code1.zip › brainage_scripts/BrainAge_VidalPineiro_Equivalence_Tests.Rmd]

---
title"BrainAge_VidalPineiro_Tests of equivalence (superiority) (early life v. aging) (XGB & LASSO)"
author: "dvp"
date: "11/2/2020"
output:
  html_document: default
  pdf_document: default
---

# Setup
```{r setup, include=FALSE}
#install.packages("~/R/imported_packages/3.6.0/itsadug_2.3.tar.gz", repos = NULL, type = "source")
knitr::opts_chunk$set(echo = TRUE)
library(tidyverse)
library(magrittr)
library(lme4)
library(mgcv)
library(GGally)
library(itsadug)
library(lavaan)
library(reshape2)
library(lmerTest)
library(multcomp)
library(broom)
```

# Loading data and common Preproc
load data
```{r load UKB}
data_folder=file.path("./data/BrainAge",paste0("noExcl_scaled"))
pgs_folder="./data-raw/BrainAge/UKB/PGS"
options(bitmapType = "cairo")
# update non-MRI data
raw_folder="./data-raw/BrainAge/UKB/tabulated_data"

load(file.path(data_folder, "ResultsBrainAge_XGB_LASSO.Rda"))
df.update = read.csv(file.path(raw_folder, "ID_all_earlylife.csv"))
df.update = df.update[,!names(df.update) %in% names(df.Test)[-1]]
df.Test %<>%  left_join(., df.update)
tmp = df.Test %>% group_by(eid) %>% summarise(AgeBsl = min(age, na.rm = T))
# compute age at Bsl
df.Test = left_join(df.Test, tmp) %>% 
  mutate(Time = age - AgeBsl,
         BAc = age + BAG_corr_gam, # BA (corrected) # we use GAM_corrected as default
         LASSO.BAc = age + LASSO.BAG_corr_gam, # BA (corrected) # we use GAM_corrected as default
         Center = UK_Biobank_assessment_centre_c_54.3.0, 
         BirthWeight_unf = if_else(is.na(Birth_weight_c_20022.1.0),
                             Birth_weight_c_20022.0.0,
                             Birth_weight_c_20022.1.0),
         MultipleBirth = if_else(is.na(Part_of_a_multiple_birth_c_1777.1.0),
                             Part_of_a_multiple_birth_c_1777.0.0,
                             Part_of_a_multiple_birth_c_1777.1.0),
         BirthWeightNormal = if_else(BirthWeight_unf < 2.5 | BirthWeight_unf > 4.5,NaN, BirthWeight_unf))
```

###Prepare data UKB 
```{r pivot_wider UKB}
# Select Variables of Interest
tmp = df.Test %>% 
  dplyr::select(eid, 
         age, 
         wave, 
         AgeBsl,
         sex,
         Center.Newcastle,
         eICV,
         LASSO.BAG_corr_gam,
         BAG_corr_gam)

df.Test.long.UKB = pivot_wider(tmp, 
                 names_from = wave,
                 values_from = c(age, BAG_corr_gam, LASSO.BAG_corr_gam,eICV)) %>% 
  mutate(Time = age_2 - age_1, 
         eICV = .5*(eICV_1 + eICV_2),
         LASSO.BAG_change_T = (LASSO.BAG_corr_gam_2 - LASSO.BAG_corr_gam_1)/(Time),
         BAG_change_T = (BAG_corr_gam_2 - BAG_corr_gam_1)/(Time),
         LASSO.BAG_mean = .5*(BAG_corr_gam_2  + BAG_corr_gam_1),
         BAG_mean = .5*(BAG_corr_gam_2 + BAG_corr_gam_1))

```


# Loading data and common Preproc Lifebrain
```{r load LIfebrain}
data_folder=file.path("./data/LifeBrain",paste0("noExcl_resCohort_outlierremove"))
load(file.path(data_folder, "ResultsBrainAge.Rda"))
df.Test = df.Test[[1]]
df.Test %<>% mutate(BAc = age + BAG_corr_gam)

# compute interceptect (demeaned) and slope
tmp.BAG_corr = df.Test %>% 
  group_by(CrossProject_ID) %>% 
  mutate(Time = Time - mean(Time)) %>% 
  do(fit = lm(BAG_corr_gam ~ Time, data = .))

tmp.BAG_corr$df = lapply(tmp.BAG_corr$fit, tidy)  

df.lm = data.frame(CrossProject_ID = tmp.BAG_corr$CrossProject_ID,
                BAG_corr_mean = lapply(tmp.BAG_corr$df, 
                                      function(x) x$estimate[[1]]) %>% simplify2array(),
                BAG_corr_change = lapply(tmp.BAG_corr$df, 
                                         function(x) x$estimate[[2]]) %>% simplify2array())


df.lm2 = df.Test %>% 
  group_by(CrossProject_ID) %>% 
  summarise(sex = first(sex),
             AgeBsl = first(AgeBsl),
             cohort = first(cohort),
            eICV = mean(Vol_EstimatedTotalIntraCranial_wb),
            AgeGap = first(AgeGap),
            n = n())

df.Test.long.Lifebrain = left_join(df.lm, df.lm2)
```

```{r Equivalence tests}

lm.main = lmer(BAG_corr_change ~ BAG_corr_mean + AgeBsl + sex + scale(eICV) + (1 | cohort), data = df.Test.long.Lifebrain, REML = T)
lm.pred = lm(BAG_change_T ~ BAG_mean + AgeBsl + sex + scale(eICV) + Center.Newcastle, data = df.Test.long.UKB)
lm.pred.LASSO = lm(LASSO.BAG_change_T ~ LASSO.BAG_mean + AgeBsl + sex + scale(eICV) + Center.Newcastle, data = df.Test.long.UKB)

inferiority.test = function(lm, con, rhs, alternative) {
  x = glht(model = lm,
     linfct = matrix(con, nrow = 1),
     rhs = rhs,
     alternative = alternative)
  return(summary(x)$test$pvalues[[1]])
  }

inferiority.mixed.test = function(lm, con, rhs, alternative) {
  x = contest1D(lm,con, rhs = rhs)
  if (alternative == "greater") {
    p = pt(x$`t value`, x$df, lower.tail = F)  # test against lower bound
  } else if (alternative == "less") {
    p = pt(x$`t value`, x$df, lower.tail = T)  # test against lower bound
  } else {
    p = c(pt(x$`t value`, x$df, lower.tail = T), pt(x$`t value`, x$df, lower.tail = F)) # test against lower bound
  }
  return(p)
}

x = seq(-.020,0.05, by =0.001)
df.equivalence = data.frame(Beta = x,
           XGB_UKB = sapply(x, inferiority.test, lm = lm.pred, con=c(0,1,0,0,0,0),alternative= "less"),
           LASSO_UKB = sapply(x, inferiority.test, lm = lm.pred.LASSO, con=c(0,1,0,0,0,0),alternative= "less"),
           Lifebrain = sapply(x, inferiority.mixed.test, lm = lm.main, con=c(0,1,0,0,0),alternative= "less"))

df.equivalence.long = df.equivalence %>% pivot_longer(-Beta, names_to = "model", values_to = "p.values")
(maxh0 = max(df.equivalence.long$Beta[df.equivalence.long$p.values > .05]))
df.equivalence.long$model = 
    plyr::mapvalues(df.equivalence.long$model,
                  from =c("XGB_UKB",   "LASSO_UKB", "Lifebrain"),
                  to = c("UKB - XGB",   "UKB - LASSO", "Lifebrain - XGB"))
  

gs = ggplot(df.equivalence.long, aes(Beta, p.values, group = model, color = model)) +
  geom_hline(yintercept = 0.05, color = "red", linetype = 3, size = 2) +
  geom_line(size = 3, alpha = .9) +
  theme_classic() +
  theme(axis.text = element_text(size = 16),
        axis.title = element_text(size = 20),
        legend.title = element_blank(),
        legend.position = c(.7,.8),
        legend.text = element_text(size = 16)) + 
  scale_color_manual(values= c("#66a61e","#810f7c", '#e6ab02')) +
  xlab(expression(Delta)) +
  ylab("p-value")
  
ggsave("figures/superiority.png", 
       dpi = 500, 
       plot = gs,
       width = 10,
       height = 10, 
       units = "cm")
```
