# Supplementary material for: Individual variations in ‘brain age’ relate to early-life factors more than to longitudinal brain change
Source: eLife. 2021 Nov 10;10:e69995. doi: 10.7554/eLife.69995 (PMC8580481; doi:10.7554/eLife.69995)
Supplement: Source code 1. [file elife-69995-code1.zip › brainage_scripts/BrainAge_VidalPineiro_UKB_Tests.Rmd]

---
title"BrainAge_VidalPineiro_Tests(early life v. aging) (XGB & LASSO)"
author: "dvp"
date: "11/2/2020"
output:
  html_document: default
  pdf_document: default
---

# Setup
```{r setup, include=FALSE}
#install.packages("~/R/imported_packages/3.6.0/itsadug_2.3.tar.gz", repos = NULL, type = "source")
knitr::opts_chunk$set(echo = TRUE)
library(sgof)
library(tidyverse)
library(magrittr)
library(lme4)
library(mgcv)
library(GGally)
library(itsadug)
library(lavaan)
library(reshape2)
library(lmerTest)
library(MuMIn)
library(fastICA)

data_folder=file.path("./data/BrainAge",paste0("noExcl_scaled"))
pgs_folder="./data-raw/BrainAge/UKB/PGS"
options(bitmapType = "cairo")
# update non-MRI data
raw_folder="./data-raw/BrainAge/UKB/tabulated_data"

```

# Loading data and common Preproc
load data
```{r load}
load(file.path(data_folder, "ResultsBrainAge_XGB_LASSO.Rda"))
df.update = read.csv(file.path(raw_folder, "ID_all_earlylife.csv"))
df.update2 = read.csv(file.path(raw_folder, "ID_all_noMRI2.csv"))
df.update = left_join(df.update, df.update2)
df.update = df.update[,!names(df.update) %in% names(df.Test)[-1]]
df.Test %<>%  left_join(., df.update)
tmp = df.Test %>% group_by(eid) %>% summarise(AgeBsl = min(age, na.rm = T))
# compute age at Bsl
df.Test = left_join(df.Test, tmp) %>% 
  mutate(Time = age - AgeBsl,
         BAc = age + BAG_corr_gam, # BA (corrected) # we use GAM_corrected as default
         LASSO.BAc = age + LASSO.BAG_corr_gam, # BA (corrected) # we use GAM_corrected as default
         Center = UK_Biobank_assessment_centre_c_54.3.0, 
         BirthWeight_unf = if_else(is.na(Birth_weight_c_20022.1.0),
                             Birth_weight_c_20022.0.0,
                             Birth_weight_c_20022.1.0),
         MultipleBirth = if_else(is.na(Part_of_a_multiple_birth_c_1777.1.0),
                             Part_of_a_multiple_birth_c_1777.0.0,
                             Part_of_a_multiple_birth_c_1777.1.0),
         BirthWeightNormal = if_else(BirthWeight_unf < 2.5 | BirthWeight_unf > 4.5,NaN, BirthWeight_unf))
```

# 1) Aging Hypothesis

###Prepare data
```{r pivot_wider}
# Select Variables of Interest
tmp = df.Test %>% 
  dplyr::select(eid, 
         age, 
         wave, 
         AgeBsl,
         sex,
         Center.Newcastle,
         eICV,
         BAG_corr_gam,
         LASSO.BAG_corr_gam,
         BAG_tp,
         BirthWeightNormal
         )

df.Test.long = pivot_wider(tmp, 
                 names_from = wave,
                 values_from = c(age, BAG_corr_gam,LASSO.BAG_corr_gam,BAG_tp,eICV)) %>% 
  mutate(Time = age_2 - age_1, 
         eICV = .5*(eICV_1 + eICV_2),
         LASSO.BAG_change_T = (LASSO.BAG_corr_gam_2 - LASSO.BAG_corr_gam_1)/(Time),
         BAG_change_T = (BAG_corr_gam_2 - BAG_corr_gam_1)/(Time),
         LASSO.BAG_mean = .5*(LASSO.BAG_corr_gam_2  + LASSO.BAG_corr_gam_1),
         BAG_mean = .5*(BAG_corr_gam_2 + BAG_corr_gam_1),
         BAGtp_change_T = (BAG_tp_2 - BAG_tp_1)/(Time),
         BAGtp_mean = .5*(BAG_tp_2  + BAG_tp_1))

```

### a) Correlation between T1 and T2 delta
```{r BrainAging with Time}
cor(df.Test.long$BAG_corr_gam_2,df.Test.long$BAG_corr_gam_1)
#cor(df.Test.long$LASSO.BAG_corr_gam_2,df.Test.long$LASSO.BAG_corr_gam_1) # Same for LASSO if wanted
#cor(df.Test$BAG_corr_gam,df.Test$LASSO.BAG_corr_gam) # correlation between LASSO and XGB

ggplot(df.Test.long, aes(BAG_corr_gam_2,BAG_corr_gam_1)) + 
  geom_point() + 
  geom_smooth(method = "lm", color = "blue") + 
  geom_smooth(color = "red") + 
   geom_abline(intercept = 0, 
              slope = 1, 
              colour = "grey60", 
              linetype = 4)

```

### b) mean Brain aging GAP (GAP) predicts brain aging?
```{r Brain aging to aging2}
#Does the Brain Aging GAP predict Aging?

## BAG (Brain Age Gap bias-corrected at tp1 predicts less Brain Aging Change with time)
lm.pred = lm(BAG_change_T ~ BAG_mean + AgeBsl + sex + scale(eICV) + Center.Newcastle, data = df.Test.long)
summary(lm.pred)
  #uve
  lm.pred_rm = lm(BAG_change_T ~ AgeBsl + sex + scale(eICV) + Center.Newcastle, data = df.Test.long)
  summary(lm.pred)$r.squared - summary(lm.pred_rm)$r.squared
  # visually check assumptions
  plot(lm.pred)
  
  
lm.pred.LASSO = lm(LASSO.BAG_change_T ~ LASSO.BAG_mean + AgeBsl + sex + scale(eICV) + Center.Newcastle, data = df.Test.long)
summary(lm.pred.LASSO)
  #uve
  lm.pred_rm = lm(LASSO.BAG_change_T ~ AgeBsl + sex + scale(eICV) + Center.Newcastle, data = df.Test.long)
  summary(lm.pred.LASSO)$r.squared - summary(lm.pred_rm)$r.squared

 # bag as tp1 and tp2 modelled as two different datasets
  lm.pred.tp = lm(BAGtp_change_T ~ BAGtp_mean + AgeBsl + sex + scale(eICV) + Center.Newcastle, data = df.Test.long)
  summary(lm.pred.tp)

```

```{r Plot Figure 2a-b. Brain Age to Brain Aging}


colorscale <- c('#edf8fb','#ccece6','#99d8c9','#66c2a4','#2ca25f','#006d2c')
#colorscale = c('#edf8fb','#bfd3e6','#9ebcda','#8c96c6','#8856a7','#810f7c')
#"#66a61e" "#1b9e77"

# UKB - Extreme Bossting
gs = ggplot(data = df.Test.long,
       mapping = aes(x = BAG_mean,
                     y = BAG_change_T)) + 
  geom_point(shape = 21, color = "black", fill = "#66a61e", size = 4, stroke = 1.5) + 
  geom_smooth(method = "lm", 
              color = "#1b9e77",
              size = 2.3,
              level = .999) +
  theme_classic() + 
  theme(legend.position = 'none',
        axis.text = element_text(size = 16),
        axis.title = element_text(size = 20),
        plot.title = element_text(size = 20, hjust = 0.5, vjust = 0)) +
  ylab(expression("Brain Age Delta"[long])) +
  xlab(expression("Brain Age Delta"[cross])) +
  ggtitle("UKB - XGB")

ggsave("figures/BrainAge_XGB.png", 
       dpi = 500, 
       plot = gs,
       width = 10,
       height = 10, 
       units = "cm")

# UKB - LASSO
gs = ggplot(data = df.Test.long,
       mapping = aes(x = LASSO.BAG_mean,
                     y = LASSO.BAG_change_T)) + 
  geom_point(shape = 21, color = "black", fill = "#66a61e", size = 4, stroke = 1.5) + 
  geom_smooth(method = "lm", 
              color = "#1b9e77",
              size = 2.3,
              level = .999)  +
  theme_classic() + 
  theme(legend.position = 'none',
        axis.text = element_text(size = 16),
        axis.title = element_text(size = 20),
        plot.title = element_text(size = 20, hjust = 0.5, vjust = 0)) +
  ylab(expression("Brain Age Delta"[long])) +
  xlab(expression("Brain Age Delta"[cross])) +
  ggtitle("UKB - LASSO")

ggsave("figures/BrainAge_LASSO.png", 
       dpi = 500, 
       plot = gs,
       width = 10,
       height = 10, 
       units = "cm")
```

# 2) Early life
### a) main test
```{r lme BirthWeight Normal}

# info with birth weight in the test sample
sum(!is.na(df.Test$BirthWeightNormal))/2
sum(!is.na(df.Test$BirthWeight_unf))/2

lm.main = lmer(BAG_corr_gam ~ Time*BirthWeightNormal + AgeBsl + sex + scale(eICV) + Center.Newcastle + (1 | eid), data = df.Test, REML = T)
summary(lm.main)
 # UVE - unique variance explained
  lm.main_rm = lmer(BAG_corr_gam ~ Time + AgeBsl + sex + scale(eICV) + Center.Newcastle + (1 | eid), data = df.Test, REML = T)
  r.squaredGLMM(lm.main) -r.squaredGLMM(lm.main_rm)
 # visually check assumptions
  plot(lm.main)
  qqnorm(residuals(lm.main))
  plot(lm.main@frame$BirthWeightNormal,residuals(lm.main))

lm.no_mb = lmer(BAG_corr_gam ~ Time*BirthWeightNormal + AgeBsl + sex + scale(eICV) + Center.Newcastle + (1 | eid), data = df.Test %>% filter(MultipleBirth == 0), REML = T)
summary(lm.no_mb)

lm.LASSO = lmer(LASSO.BAG_corr_gam ~ Time*BirthWeightNormal + AgeBsl + sex + scale(eICV) + Center.Newcastle + (1 | eid), data = df.Test, REML = T)
summary(lm.LASSO)
  # UVE - unique variance explained
  lm.main_rm = lmer(LASSO.BAG_corr_gam ~ Time + AgeBsl + sex + scale(eICV) + Center.Newcastle + (1 | eid), data = df.Test, REML = T)
  r.squaredGLMM(lm.LASSO) -r.squaredGLMM(lm.main_rm)


# UKB - Extreme Bossting
gs = ggplot(data = df.Test %>% filter(wave == 1),
       mapping = aes(x = BirthWeightNormal,
                     y = LASSO.BAG_corr_gam)) + 
  geom_point(shape = 21, color = "black", fill = '#810f7c', size = 4, stroke = 1.5) + 
  geom_smooth(method = "lm", 
              color = '#8856a7',
              size = 2.3,
              level = .999)  +
  theme_classic() + 
  theme(legend.position = 'none',
        axis.text = element_text(size = 16),
        axis.title = element_text(size = 20),
        plot.title = element_text(size = 20, hjust = 0.5, vjust = 0)) +
  ylab("Brain Age Delta") +
  xlab("Birth Weight") +
  ggtitle("UKB - XGB")

ggsave("figures/BirthWeight_XGB.png", 
       dpi = 500, 
       plot = gs,
       width = 10,
       height = 10, 
       units = "cm")

# UKB - LASSO
gs = ggplot(data = df.Test %>% filter(wave == 1),
       mapping = aes(x = BirthWeightNormal,
                     y = LASSO.BAG_corr_gam)) + 
  geom_point(shape = 21, color = "black", fill = '#810f7c', size = 4, stroke = 1.5) + 
  geom_smooth(method = "lm", 
              color = '#8856a7',
              size = 2.3,
              level = .999)  +
  theme_classic() + 
  theme(legend.position = 'none',
        axis.text = element_text(size = 16),
        axis.title = element_text(size = 20),
        plot.title = element_text(size = 20, hjust = 0.5, vjust = 0)) +
  ylab("Brain Age Delta") +
  xlab("Birth Weight") +
  ggtitle("UKB - LASSO")

ggsave("figures/BirthWeight_LASSO.png", 
       dpi = 500, 
       plot = gs,
       width = 10,
       height = 10, 
       units = "cm")
```

### b) robust birt weight
```{r Birth Weight grid}

BW.range = df.Test$BirthWeight_unf %>% range(., na.rm = T)
lpf = seq(round(BW.range[1],1), 2.7, by = .025)
hpf = seq(4.2, signif(BW.range[2],2), by = .025)

# horrible code :(
if (!file.exists(file.path(data_folder, "ResultsBirthWeightGrid.Rda"))) {
  
df.grid = NULL
for (i in lpf) {
  for (j in hpf) {
    tmp = lmer(BAG_corr_gam ~ Time*BirthWeight_unf + AgeBsl + sex + scale(eICV) + Center.Newcastle + (1 | eid), 
               data = df.Test %>% filter(BirthWeight_unf > i & BirthWeight_unf < j), 
               REML = T)
    tmp.2 = summary(tmp)$coefficients
  df.grid = rbind(df.grid, c(tmp.2[rownames(tmp.2) == "BirthWeight_unf",],lpf=i,hpf=j))
  }
}

df.grid %<>% as.data.frame() 
names(df.grid)[5] = "p.value"
df.grid %<>% mutate(Estimate.filt = if_else(p.value <.05, Estimate, NaN))

save(df.grid, file = file.path(data_folder, "ResultsBirthWeightGrid.Rda"))
} else {
  load(file.path(data_folder, "ResultsBirthWeightGrid.Rda"))
}


gs = ggplot(df.grid, aes(x =lpf, y =hpf)) +
  geom_raster(mapping = aes(fill = Estimate))+
  scale_fill_viridis_c(limits = c(min(df.grid$Estimate),0)) +
  scale_x_continuous(expand = c(0,0)) + 
  scale_y_continuous(expand = c(0,0)) + 
  theme_classic() + 
  theme(axis.text = element_text(size = 16),
        axis.title = element_text(size = 20),
        plot.title = element_text(size = 20, hjust = 0.5, vjust = 0),
        legend.title = element_text(size = 20),
        legend.text = element_text(size =16, hjust = 1)) +
  xlab("min Birth Weight") +
  ylab("max Birth Weight") +
  labs(fill =expression(paste(beta,"eta")))

ggsave("figures/BirthWeight_grid.png", 
       dpi = 500, 
       plot = gs,
       width = 10,
       height = 10, 
       units = "cm")
  
```

### c) delta change with weight - reviewer ammendment
```{r}
gs = ggplot(data = df.Test.long,
       mapping = aes(x = BirthWeightNormal,
                     y = BAG_change_T)) + 
  geom_point(shape = 21, color = "black", fill = '#810f7c', size = 4, stroke = 1.5) + 
  geom_smooth(method = "lm", 
              color = '#8856a7',
              size = 2.3,
              level = .999)  +
  theme_classic() + 
  theme(legend.position = 'none',
        axis.text = element_text(size = 16),
        axis.title = element_text(size = 20),
        plot.title = element_text(size = 20, hjust = 0.5, vjust = 0)) +
  ylab(expression("Brain Age Delta"[long])) +
  xlab("Birth Weight") +
  ggtitle("UKB - XGB")


ggsave("figures/BirthWeight_XGB_change.png", 
       dpi = 500, 
       plot = gs,
       width = 10,
       height = 10, 
       units = "cm")

# UKB - LASSO
gs = ggplot(data = df.Test.long,
       mapping = aes(x = BirthWeightNormal,
                     y = LASSO.BAG_change_T)) + 
  geom_point(shape = 21, color = "black", fill = '#810f7c', size = 4, stroke = 1.5) + 
  geom_smooth(method = "lm", 
              color = '#8856a7',
              size = 2.3,
              level = .999)  +
  theme_classic() + 
  theme(legend.position = 'none',
        axis.text = element_text(size = 16),
        axis.title = element_text(size = 20),
        plot.title = element_text(size = 20, hjust = 0.5, vjust = 0)) +
  ylab(expression("Brain Age Delta"[long])) +
  xlab("Birth Weight") +
  ggtitle("UKB - LASSO")

ggsave("figures/BirthWeight_LASSO_change.png", 
       dpi = 500, 
       plot = gs,
       width = 10,
       height = 10, 
       units = "cm")
```


# 3) PGS data
### merged pgs data to TEST dataset
```{r PGS load}
pgsBA_folder = file.path(pgs_folder, "BrainAge")
df.pgsBA = read.table(file.path(pgsBA_folder,"autosome_pst_eff_a1_b0.5_phi1e-02_BAG_corr_gam.profile"),
           header = T)
df.pgsBA.eigenvec = read.table(file.path(pgsBA_folder, "Longi_test_autosome_plink_snpsonly_rmdup.eigenvec"),
           header = F)


df.pgsBA %<>% dplyr::select(FID, SCORE) %>% 
  mutate(SCORE = scale(SCORE))
names(df.pgsBA) = c("eid", "pgsBA")

names(df.pgsBA.eigenvec) = c("eid", "tmp", paste0("pgsBAIC_",str_pad(seq(1:20),2, pad = "0")))
df.pgsBA.eigenvec %<>% dplyr::select(eid, starts_with("pgsBAIC"))

df.Test %<>%  left_join(., df.pgsBA) %>% left_join(., df.pgsBA.eigenvec)
```
### is PGS-BA data associated with BAG
```{r PGS}
#n: sum(!is.na(df.Test$pgsBA))/2
lm.main.PGS = lmer(BAG_corr_gam ~ Time*pgsBA + 
                     AgeBsl + 
                     sex + 
                     scale(eICV) + 
                     Center.Newcastle + 
                     scale(pgsBAIC_01) + 
                     scale(pgsBAIC_02) + 
                     scale(pgsBAIC_03) + 
                     scale(pgsBAIC_04) + 
                     scale(pgsBAIC_05) + 
                     scale(pgsBAIC_06) + 
                     scale(pgsBAIC_07) + 
                     scale(pgsBAIC_08) + 
                     scale(pgsBAIC_09) + 
                     scale(pgsBAIC_10) + 
                     (1 | eid), 
                   data = df.Test, REML = T)
summary(lm.main.PGS)
  # UVE - unique variance explained
  lm.main.PGS_rm = lmer(BAG_corr_gam ~ Time + 
                     AgeBsl + 
                     sex + 
                     scale(eICV) + 
                     Center.Newcastle + 
                     scale(pgsBAIC_01) + 
                     scale(pgsBAIC_02) + 
                     scale(pgsBAIC_03) + 
                     scale(pgsBAIC_04) + 
                     scale(pgsBAIC_05) + 
                     scale(pgsBAIC_06) + 
                     scale(pgsBAIC_07) + 
                     scale(pgsBAIC_08) + 
                     scale(pgsBAIC_09) + 
                     scale(pgsBAIC_10) + 
                     (1 | eid), 
                   data = df.Test, REML = T)
  r.squaredGLMM(lm.main.PGS) -r.squaredGLMM(lm.main.PGS_rm)
  
# PC from UKB
lm.main.PGS.PCA.UKB = lmer(BAG_corr_gam ~ Time*pgsBA + 
                     AgeBsl + 
                     sex + 
                     scale(eICV) + 
                     Center.Newcastle + 
                     scale(Genetic_principal_components_c_22009.0.1) + 
                     scale(Genetic_principal_components_c_22009.0.2) + 
                     scale(Genetic_principal_components_c_22009.0.3) + 
                     scale(Genetic_principal_components_c_22009.0.4) + 
                     scale(Genetic_principal_components_c_22009.0.5) + 
                     scale(Genetic_principal_components_c_22009.0.6) + 
                     scale(Genetic_principal_components_c_22009.0.7) + 
                     scale(Genetic_principal_components_c_22009.0.8) + 
                     scale(Genetic_principal_components_c_22009.0.9) + 
                     scale(Genetic_principal_components_c_22009.0.10) + 
                     (1 | eid), 
                   data = df.Test, REML = T)
summary(lm.main.PGS.PCA.UKB)
  
gs = ggplot(data = df.Test %>% filter(wave == 1),
       mapping = aes(x = pgsBA,
                     y = BAG_corr_gam)) + 
  geom_point(shape = 21, color = "black", fill = '#810f7c', size = 4, stroke = 1.5) + 
  geom_smooth(method = "lm", 
              color = '#8856a7',
              size = 2.3,
              level = .999)  +
  theme_classic() + 
  theme(legend.position = 'none',
        axis.text = element_text(size = 16),
        axis.title = element_text(size = 20),
        plot.title = element_text(size = 20, hjust = 0.5, vjust = 0)) +
  ylab("Brain Age Delta") +
  xlab("PGS - BA") +
  ggtitle("UKB - XGB")

ggsave("figures/pgs_XGB.png", 
       dpi = 500, 
       plot = gs,
       width = 10,
       height = 10, 
       units = "cm")


lm.main.PGS.LASSO = lmer(LASSO.BAG_corr_gam ~ Time*pgsBA + 
                     AgeBsl + 
                     sex + 
                     scale(eICV) + 
                     Center.Newcastle + 
                     scale(pgsBAIC_01) + 
                     scale(pgsBAIC_02) + 
                     scale(pgsBAIC_03) + 
                     scale(pgsBAIC_04) + 
                     scale(pgsBAIC_05) + 
                     scale(pgsBAIC_06) + 
                     scale(pgsBAIC_07) + 
                     scale(pgsBAIC_08) + 
                     scale(pgsBAIC_09) + 
                     scale(pgsBAIC_10) + 
                     (1 | eid), 
                   data = df.Test, REML = T)
summary(lm.main.PGS.LASSO)
# UVE - unique variance explained
  lm.main.PGS_rm = lmer(LASSO.BAG_corr_gam ~ Time + 
                     AgeBsl + 
                     sex + 
                     scale(eICV) + 
                     Center.Newcastle + 
                     scale(pgsBAIC_01) + 
                     scale(pgsBAIC_02) + 
                     scale(pgsBAIC_03) + 
                     scale(pgsBAIC_04) + 
                     scale(pgsBAIC_05) + 
                     scale(pgsBAIC_06) + 
                     scale(pgsBAIC_07) + 
                     scale(pgsBAIC_08) + 
                     scale(pgsBAIC_09) + 
                     scale(pgsBAIC_10) + 
                     (1 | eid), 
                   data = df.Test, REML = T)
  r.squaredGLMM(lm.main.PGS.LASSO) -r.squaredGLMM(lm.main.PGS_rm)

  # PC from UKB
lm.main.PGS.PCA.UKB = lmer(LASSO.BAG_corr_gam ~ Time*pgsBA + 
                     AgeBsl + 
                     sex + 
                     scale(eICV) + 
                     Center.Newcastle + 
                     scale(Genetic_principal_components_c_22009.0.1) + 
                     scale(Genetic_principal_components_c_22009.0.2) + 
                     scale(Genetic_principal_components_c_22009.0.3) + 
                     scale(Genetic_principal_components_c_22009.0.4) + 
                     scale(Genetic_principal_components_c_22009.0.5) + 
                     scale(Genetic_principal_components_c_22009.0.6) + 
                     scale(Genetic_principal_components_c_22009.0.7) + 
                     scale(Genetic_principal_components_c_22009.0.8) + 
                     scale(Genetic_principal_components_c_22009.0.9) + 
                     scale(Genetic_principal_components_c_22009.0.10) + 
                     (1 | eid), 
                   data = df.Test, REML = T)
summary(lm.main.PGS.PCA.UKB)


gs = ggplot(data = df.Test %>% filter(wave == 1),
       mapping = aes(x = pgsBA,
                     y = LASSO.BAG_corr_gam)) + 
  geom_point(shape = 21, color = "black", fill = '#810f7c', size = 4, stroke = 1.5) + 
  geom_smooth(method = "lm", 
              color = '#8856a7',
              size = 2.3,
              level = .999)  +
  theme_classic() + 
  theme(legend.position = 'none',
        axis.text = element_text(size = 16),
        axis.title = element_text(size = 20),
        plot.title = element_text(size = 20, hjust = 0.5, vjust = 0)) +
  ylab("Brain Age Delta") +
  xlab("PGS - BA") +
  ggtitle("UKB - LASSO")

ggsave("figures/pgs_LASSO.png", 
       dpi = 500, 
       plot = gs,
       width = 10,
       height = 10, 
       units = "cm")
```


### c) is PGS related to deltalong - reviewer ammendment
```{r}
df.Test.long = left_join(df.Test.long,
          df.Test %>% 
            select(eid, pgsBA) %>% 
            group_by(eid) %>% 
            summarize(pgsBA = mean(pgsBA)))

gs = ggplot(data = df.Test.long,
       mapping = aes(x = pgsBA,
                     y = BAG_change_T)) + 
  geom_point(shape = 21, color = "black", fill = '#810f7c', size = 4, stroke = 1.5) + 
  geom_smooth(method = "lm", 
              color = '#8856a7',
              size = 2.3,
              level = .999) +
  theme_classic() + 
  theme(legend.position = 'none',
        axis.text = element_text(size = 16),
        axis.title = element_text(size = 20),
        plot.title = element_text(size = 20, hjust = 0.5, vjust = 0)) +
  ylab(expression("Brain Age Delta"[long])) +
  xlab("PGS - BA") +
  ggtitle("UKB - XGB")


ggsave("figures/pgs_XGB_change.png", 
       dpi = 500, 
       plot = gs,
       width = 10,
       height = 10, 
       units = "cm")

# UKB - LASSO
gs = ggplot(data = df.Test.long,
       mapping = aes(x = BirthWeightNormal,
                     y = LASSO.BAG_change_T)) + 
  geom_point(shape = 21, color = "black", fill = '#810f7c', size = 4, stroke = 1.5) + 
  geom_smooth(method = "lm", 
              color = '#8856a7',
              size = 2.3,
              level = .999) +
  theme_classic() + 
  theme(legend.position = 'none',
        axis.text = element_text(size = 16),
        axis.title = element_text(size = 20),
        plot.title = element_text(size = 20, hjust = 0.5, vjust = 0)) +
  ylab(expression("Brain Age Delta"[long])) +
  xlab("PGS - BA") +
  ggtitle(ggtitle("UKB - LASSO"))


ggsave("figures/pgs_XGB_changelasso.png", 
       dpi = 500, 
       plot = gs,
       width = 10,
       height = 10, 
       units = "cm")
```


# 4) PCA/feature change
### a) feature change
```{r PCA_ICA - compute feature change}
# open harmonized features
df.Harmonize = read.csv("data/Harmonize.csv", stringsAsFactors = F) %>% 
  mutate(feature = UKB,
         modality = as.factor(Stats_file)) %>% 
  dplyr::select(feature, modality)
# open features of interest (if not loaded)
load(file.path(data_folder,"T1w_vars.Rda"))

# compute yearly change in features (not that features are already scaled)
tmp = df.Test %>% 
  dplyr::select(eid, 
         wave, 
         age,
         T1w_vars)

df.Test.long.f = pivot_wider(tmp, 
                 names_from = wave,
                 values_from = c(T1w_vars, "age")) %>% 
  mutate(Time = age_2 - age_1)


for (i in T1w_vars) {
  j = paste0(i,"_2")
  k = paste0(i,"_1")
  df.Test.long.f %<>% mutate(!!paste0(i) := (!!as.name(j) - !!as.name(k))/Time)
}

# create data.frame with change
tmp = df.Test.long.f %>% dplyr::select(T1w_vars) %>% lapply(., t.test)
df.feature.change = data.frame(feature = names(tmp), 
           p.value = lapply(tmp, function(x) x$p.value) %>% simplify2array(),
           statistic = lapply(tmp, function(x) x$statistic) %>% simplify2array(),
           estimate = lapply(tmp, function(x) x$estimate) %>% simplify2array()) %>% 
  mutate(logp = -log10(p.value),
         logp.sig = if_else(estimate > 0, logp, -logp))

bf.thr = -log10(0.05/length(T1w_vars))
sum(df.feature.change$logp > bf.thr)/length(T1w_vars)

# join with harmonize
df.feature.change = left_join(df.feature.change,df.Harmonize) 

# preparations for the figure
tmp =df.feature.change %>% 
  group_by(modality) %>% 
  summarise(logp =mean(logp)) %>% 
  mutate(order = -rank(logp)) %>% 
  dplyr::select(-logp)
  
df.feature.change = left_join(df.feature.change, tmp) %>% 
arrange(order, -logp) %>% 
 mutate(order2 = 1:length(T1w_vars))

df.feature.change$modality = 
  plyr::mapvalues(df.feature.change$modality,
                from =c("Area_Aparc","GWC_Aparc","Intensity_Aseg","Thickness_Aparc","Volume_Aseg","Volume_Aparc"),
                to = c("area (c)", "gwc (c)","intensity (s)","thickness (c)", "volume (s)", "volume (c)"))


colorscale =c('#1b9e77','#d95f02','#7570b3','#e7298a','#66a61e','#e6ab02')
gs = ggplot(df.feature.change, aes(x = order2, y = logp, group = modality, fill = modality)) +
  geom_point(shape = 21, size = 3, alpha = .1) +
  geom_point(data = df.feature.change %>% filter(logp > bf.thr), shape = 21, size = 3) +
  geom_hline(yintercept = bf.thr, linetype = 3, color ="grey40",size = 1.5) + 
    theme_classic() +
    theme(legend.position = 'none',
        axis.text = element_text(size = 16),
        axis.title = element_text(size = 20),
        axis.title.y = element_text(size = 12),
        axis.text.x = element_blank(),
        axis.ticks.x = element_blank(),
        legend.title = element_blank(),
        legend.text = element_text(size = 16),
        legend.key.size = unit(5,"point"),
        plot.title = element_text(size = 20, hjust = 0.5, vjust = 0)) +
  xlab("Feature") +
  ylab(expression("Longitudinal Change [-log"[10]*"(p)")) +
  scale_fill_manual(values = colorscale) + 
  scale_y_continuous(trans = "sqrt", breaks = c(1.3,6,20,50,100)) +
  ggtitle("UKB")


ggsave("figures/feature_change.png", 
       dpi = 500, 
       plot = gs,
       width = 10,
       height = 10, 
       units = "cm")

write.csv(df.feature.change, file = "figures/feature_change.csv")

# append change in df.Test.long dataset
df.Test.long %<>% left_join(.,df.Test.long.f %>% dplyr::select(eid, T1w_vars))
```

### b) Feat.v.delta_0

```{r feature and delta}
# compute relationship between brain age delta cross and feature change
mod = df.Test.long %>% 
  pivot_longer(T1w_vars, 
               names_to = "feature", 
               values_to = "change") %>% 
  group_by(feature) %>% 
  do(fit = lm(change ~  BAG_mean+ AgeBsl + sex + scale(eICV) + Center.Newcastle, data = .))

# compute rel. with LASSO
mod_lasso = df.Test.long %>% 
  pivot_longer(T1w_vars, 
               names_to = "feature", 
               values_to = "change") %>% 
  group_by(feature) %>% 
  do(fit = lm(change ~  LASSO.BAG_mean+ AgeBsl + sex + scale(eICV) + Center.Newcastle, data = .))

# for computing uve
mod_uve = df.Test.long %>% 
  pivot_longer(T1w_vars, 
               names_to = "feature", 
               values_to = "change") %>% 
  group_by(feature) %>% 
  do(fit = lm(change ~ AgeBsl + sex + scale(eICV) + Center.Newcastle, data = .))

df.feature2delta_mean = data.frame(feature = mod$feature, 
           estimate.xgb =lapply(mod$fit, function(x) summary(x)$coefficients["BAG_mean","Estimate"]) %>% simplify2array(),
           p.value.xgb =lapply(mod$fit, function(x) summary(x)$coefficients["BAG_mean","Pr(>|t|)"]) %>% simplify2array(),
           uve.xgb = lapply(mod$fit, function(x) summary(x)$r.squared) %>% simplify2array() -
                 lapply(mod_uve$fit, function(x) summary(x)$r.squared) %>% simplify2array(),
           estimate.lasso =lapply(mod_lasso$fit, function(x) summary(x)$coefficients["LASSO.BAG_mean","Estimate"]) %>% simplify2array(),
           p.value.lasso =lapply(mod_lasso$fit, function(x) summary(x)$coefficients["LASSO.BAG_mean","Pr(>|t|)"]) %>% simplify2array(),
           uve.lasso = lapply(mod_lasso$fit, function(x) summary(x)$r.squared) %>% simplify2array() -
                 lapply(mod_uve$fit, function(x) summary(x)$r.squared) %>% simplify2array()) %>% 
  mutate(logp.xgb = -log10(p.value.xgb),
         logp.sig.xgb = if_else(estimate.xgb > 0, logp.xgb, -logp.xgb),
         logp.lasso = -log10(p.value.lasso),
         logp.sig.lasso = if_else(estimate.lasso > 0, logp.lasso, -logp.lasso))

bf.thr = -log10(0.05/length(T1w_vars))
sum(df.feature2delta_mean$logp.xgb > bf.thr)
sum(df.feature2delta_mean$logp.lasso > bf.thr)

df.feature2delta_mean = left_join(df.feature.change %>% dplyr::select(feature,
                                                                      modality,
                                                                      statistic,
                                                                      estimate,
                                                                      logp), 
                                  df.feature2delta_mean, 
                                  by = "feature")

## prepare plot XGB
tmp =df.feature2delta_mean %>% 
  group_by(modality) %>% 
  summarise(logp.xgb =mean(logp.xgb)) %>% 
  mutate(order = -rank(logp.xgb)) %>% 
  dplyr::select(-logp.xgb)
  
df.feature2delta_mean_plot = left_join(df.feature2delta_mean, 
                                  tmp) %>%
  arrange(order, -logp.sig.xgb) %>% 
  mutate(order2 = 1:length(T1w_vars))

colorscale =c('#1b9e77','#d95f02','#7570b3','#e7298a','#66a61e','#e6ab02')
gs = ggplot(df.feature2delta_mean_plot, 
            aes(x = order2, 
                y = logp.sig.xgb, 
                group = modality, 
                fill = modality)) +
  geom_point(shape = 21, 
             size = 3, 
             alpha = .1) +
  geom_point(data = df.feature2delta_mean_plot %>% filter(logp.xgb > bf.thr), 
             shape = 21, 
             size = 3) +
  geom_hline(yintercept = bf.thr, 
             linetype = 3, 
             color ="grey40",
             size = 1.5) + 
  geom_hline(yintercept = -bf.thr, linetype = 3, color ="grey40",size = 1.5) + 
  geom_hline(yintercept = 1.3, linetype = 1, color ="grey40",size = 1.5, alpha =.4) + 
  geom_hline(yintercept = -1.3, linetype = 1, color ="grey40",size = 1.5, alpha =.4) + 
    theme_classic() +
    theme(legend.position = 'none',
        axis.text = element_text(size = 16),
        axis.text.y = element_text(size = 12),
        axis.title.y = element_text(size = 12),
        axis.text.x = element_blank(),
        axis.ticks.x = element_blank(),
        legend.title = element_blank(),
        legend.text = element_text(size = 16),
        legend.key.size = unit(5,"point"),
        plot.title = element_text(size = 20, hjust = 0.5, vjust = 0)) + 
  xlab("Feature") +
  ylab(expression("feature change vs. delta"[cross]*" [-log"[10]*"(p)")) +
  scale_fill_manual(values = colorscale) +
  ggtitle("UKB - XGB")


ggsave("figures/feature_change_v_delta_XGB.png", 
       dpi = 500, 
       plot = gs,
       width = 10,
       height = 10, 
       units = "cm")

## prepare plot XGB
tmp =df.feature2delta_mean %>% 
  group_by(modality) %>% 
  summarise(logp.lasso =mean(logp.lasso)) %>% 
  mutate(order = -rank(logp.lasso)) %>% 
  dplyr::select(-logp.lasso)
  
df.feature2delta_mean_plot = left_join(df.feature2delta_mean, 
                                  tmp) %>%
  arrange(order, -logp.sig.lasso) %>% 
  mutate(order2 = 1:length(T1w_vars))

gs = ggplot(df.feature2delta_mean_plot, 
            aes(x = order2, 
                y = logp.sig.lasso, 
                group = modality, 
                fill = modality)) +
  geom_point(shape = 21, 
             size = 3, 
             alpha = .1) +
  geom_point(data = df.feature2delta_mean_plot %>% filter(logp.lasso > bf.thr), 
             shape = 21, 
             size = 3) +
  geom_hline(yintercept = bf.thr, 
             linetype = 3, 
             color ="grey40",
             size = 1.5) + 
  geom_hline(yintercept = -bf.thr, linetype = 3, color ="grey40",size = 1.5) + 
  geom_hline(yintercept = 1.3, linetype = 1, color ="grey40",size = 1.5, alpha =.4) + 
  geom_hline(yintercept = -1.3, linetype = 1, color ="grey40",size = 1.5, alpha =.4) + 
    theme_classic() +
    theme(legend.position = 'none',
        axis.text = element_text(size = 16),
        axis.title = element_text(size = 20),
        axis.title.y = element_text(size = 12),
        axis.text.x = element_blank(),
        axis.ticks.x = element_blank(),
        legend.title = element_blank(),
        legend.text = element_text(size = 16),
        legend.key.size = unit(5,"point"),
        plot.title = element_text(size = 20, hjust = 0.5, vjust = 0)) + 
  xlab("Feature") +
  ylab(expression("feature change vs. delta"[cross]*" [-log"[10]*"(p)")) + 
  scale_fill_manual(values = colorscale) +
  ggtitle("UKB - LASSO")

ggsave("figures/feature_change_v_delta_LASSO.png", 
       dpi = 500, 
       plot = gs,
       width = 10,
       height = 10, 
       units = "cm")

write.csv(df.feature2delta_mean, file = "figures/feature_change2delta_mean.csv")
```

### c) Feat v. delta change
```{r feature and delta change}
# compute relationship between brain age delta change and feature change
mod = df.Test.long %>% 
  pivot_longer(T1w_vars, 
               names_to = "feature", 
               values_to = "change") %>% 
  group_by(feature) %>% 
  do(fit = lm(change ~  BAG_change_T+ AgeBsl + sex + scale(eICV) + Center.Newcastle, data = .))

# compute rel. with LASSO
mod_lasso = df.Test.long %>% 
  pivot_longer(T1w_vars, 
               names_to = "feature", 
               values_to = "change") %>% 
  group_by(feature) %>% 
  do(fit = lm(change ~  LASSO.BAG_change_T+ AgeBsl + sex + scale(eICV) + Center.Newcastle, data = .))

# for computing uve
mod_uve = df.Test.long %>% 
  pivot_longer(T1w_vars, 
               names_to = "feature", 
               values_to = "change") %>% 
  group_by(feature) %>% 
  do(fit = lm(change ~ AgeBsl + sex + scale(eICV) + Center.Newcastle, data = .))

df.feature2delta_change = data.frame(feature = mod$feature, 
           estimate.xgb =lapply(mod$fit, function(x) summary(x)$coefficients["BAG_change_T","Estimate"]) %>% simplify2array(),
           p.value.xgb =lapply(mod$fit, function(x) summary(x)$coefficients["BAG_change_T","Pr(>|t|)"]) %>% simplify2array(),
           uve.xgb = lapply(mod$fit, function(x) summary(x)$r.squared) %>% simplify2array() -
                 lapply(mod_uve$fit, function(x) summary(x)$r.squared) %>% simplify2array(),
           estimate.lasso =lapply(mod_lasso$fit, function(x) summary(x)$coefficients["LASSO.BAG_change_T","Estimate"]) %>% simplify2array(),
           p.value.lasso =lapply(mod_lasso$fit, function(x) summary(x)$coefficients["LASSO.BAG_change_T","Pr(>|t|)"]) %>% simplify2array(),
           uve.lasso = lapply(mod_lasso$fit, function(x) summary(x)$r.squared) %>% simplify2array() -
                 lapply(mod_uve$fit, function(x) summary(x)$r.squared) %>% simplify2array()) %>% 
  mutate(logp.xgb = -log10(p.value.xgb),
         logp.sig.xgb = if_else(estimate.xgb > 0, logp.xgb, -logp.xgb),
         logp.lasso = -log10(p.value.lasso),
         logp.sig.lasso = if_else(estimate.lasso > 0, logp.lasso, -logp.lasso))

bf.thr = -log10(0.05/length(T1w_vars))
sum(df.feature2delta_change$logp.xgb > bf.thr)/length(T1w_vars)
sum(df.feature2delta_change$logp.lasso > bf.thr)/length(T1w_vars)

df.feature2delta_change = left_join(df.feature.change %>% dplyr::select(feature,
                                                                      modality,
                                                                      statistic,
                                                                      estimate,
                                                                      logp), 
                                  df.feature2delta_change, 
                                  by = "feature")

## prepare plot XGB
tmp =df.feature2delta_change %>% 
  group_by(modality) %>% 
  summarise(logp.xgb =mean(logp.xgb)) %>% 
  mutate(order = -rank(logp.xgb)) %>% 
  dplyr::select(-logp.xgb)
  
df.feature2delta_change_plot = left_join(df.feature2delta_change, 
                                  tmp) %>%
  arrange(order, -logp.sig.xgb) %>% 
  mutate(order2 = 1:length(T1w_vars))

colorscale =c('#1b9e77','#d95f02','#7570b3','#e7298a','#66a61e','#e6ab02')
gs = ggplot(df.feature2delta_change_plot, 
            aes(x = order2, 
                y = logp.sig.xgb, 
                group = modality, 
                fill = modality)) +
  geom_point(shape = 21, 
             size = 3, 
             alpha = .1) +
  geom_point(data = df.feature2delta_change_plot %>% filter(logp.xgb > bf.thr), 
             shape = 21, 
             size = 3) +
  geom_hline(yintercept = bf.thr, 
             linetype = 3, 
             color ="grey40",
             size = 1.5) + 
  geom_hline(yintercept = -bf.thr, linetype = 3, color ="grey40",size = 1.5) + 
  geom_hline(yintercept = 1.3, linetype = 1, color ="grey40",size = 1.5, alpha =.4) + 
  geom_hline(yintercept = -1.3, linetype = 1, color ="grey40",size = 1.5, alpha =.4) + 
    theme_classic() +
    theme(legend.position = 'none',
        axis.text = element_text(size = 16),
        axis.title = element_text(size = 20),
        axis.title.y = element_text(size = 12),
        axis.text.x = element_blank(),
        axis.ticks.x = element_blank(),
        legend.title = element_blank(),
        legend.text = element_text(size = 16),
        legend.key.size = unit(5,"point"),
        plot.title = element_text(size = 20, hjust = 0.5, vjust = 0)) + 
  xlab("Feature") +
  ylab(expression("feature change vs. delta"[long]*" [-log"[10]*"(p)")) +
  scale_fill_manual(values = colorscale) +
  ggtitle("UKB - XGB")

ggsave("figures/feature_change_v_delta_change_XGB.png", 
       dpi = 500, 
       plot = gs,
       width = 10,
       height = 10, 
       units = "cm")

## prepare plot XGB
tmp =df.feature2delta_change %>% 
  group_by(modality) %>% 
  summarise(logp.lasso =mean(logp.lasso)) %>% 
  mutate(order = -rank(logp.lasso)) %>% 
  dplyr::select(-logp.lasso)
  
df.feature2delta_change_plot = left_join(df.feature2delta_change, 
                                  tmp) %>%
  arrange(order, -logp.sig.lasso) %>% 
  mutate(order2 = 1:length(T1w_vars))

gs = ggplot(df.feature2delta_change_plot, 
            aes(x = order2, 
                y = logp.sig.lasso, 
                group = modality, 
                fill = modality)) +
  geom_point(shape = 21, 
             size = 3, 
             alpha = .1) +
  geom_point(data = df.feature2delta_change_plot %>% filter(logp.lasso > bf.thr), 
             shape = 21, 
             size = 3) +
  geom_hline(yintercept = bf.thr, 
             linetype = 3, 
             color ="grey40",
             size = 1.5) + 
  geom_hline(yintercept = -bf.thr, linetype = 3, color ="grey40",size = 1.5) + 
  geom_hline(yintercept = 1.3, linetype = 1, color ="grey40",size = 1.5, alpha =.4) + 
  geom_hline(yintercept = -1.3, linetype = 1, color ="grey40",size = 1.5, alpha =.4) + 
    theme_classic() +
    theme(legend.position = 'none',
        axis.text = element_text(size = 16),
        axis.title = element_text(size = 20),
        axis.title.y = element_text(size = 12),
        axis.text.x = element_blank(),
        axis.ticks.x = element_blank(),
        legend.title = element_blank(),
        legend.text = element_text(size = 16),
        legend.key.size = unit(5,"point"),
        plot.title = element_text(size = 20, hjust = 0.5, vjust = 0)) + 
  xlab("Feature") +
  ylab(expression("feature change vs. delta"[long]*" [-log"[10]*"(p)")) +
  scale_fill_manual(values = colorscale) +
  ggtitle("UKB - LASSO")

ggsave("figures/feature_change_v_delta_change_LASSO.png", 
       dpi = 500, 
       plot = gs,
       width = 10,
       height = 10, 
       units = "cm")

write.csv(df.feature2delta_change, file = "figures/feature_change2delta_change.csv")
```

### d) PCA
```{r PCA on change}
# select only variables with significant change over time
T1w_change = df.feature.change$feature[df.feature.change$logp > bf.thr]

# prcomp
mod.pca = prcomp(df.Test.long[T1w_change], center =F)


df.PCA = data.frame(eid = df.Test.long.f$eid, 
                    PC1 = mod.pca$x[,1]) %>% 
  mutate(PC1 = if_else(abs(PC1) > 10, NaN, PC1))
summary(mod.pca)$importance[,1:10]

#weights
df.pca.weights = data.frame(
  features = rownames(mod.pca$rotation),
  weight = mod.pca$rotation[,1])
write.csv(df.pca.weights, file = "figures/pca_weights.csv")

df.Test.long %<>% left_join(., df.PCA)

# basis model
lm.uve = lm(PC1 ~  AgeBsl + sex + scale(eICV) + Center.Newcastle, data = df.Test.long)
summary(lm.uve)

# mean xgb
lm.pred = lm(PC1 ~ BAG_mean + AgeBsl + sex + scale(eICV) + Center.Newcastle, data = df.Test.long)
summary(lm.pred)
summary(lm.pred)$r.squared - summary(lm.uve)$r.squared

# mean lasso
lm.pred.LASSO = lm(PC1 ~ LASSO.BAG_mean + AgeBsl + sex + scale(eICV) + Center.Newcastle, data = df.Test.long)
summary(lm.pred.LASSO)
summary(lm.pred.LASSO)$r.squared - summary(lm.uve)$r.squared

# change xgb
lm.predCh = lm(PC1 ~ BAG_change_T + AgeBsl + sex + scale(eICV) + Center.Newcastle, data = df.Test.long)
summary(lm.predCh)
summary(lm.predCh)$r.squared - summary(lm.uve)$r.squared

# change lasso
lm.pred.Ch.LASSO = lm(PC1 ~ LASSO.BAG_change_T + AgeBsl + sex + scale(eICV) + Center.Newcastle, data = df.Test.long)
summary(lm.pred.Ch.LASSO)
summary(lm.pred.Ch.LASSO)$r.squared - summary(lm.uve)$r.squared
  

```
#### PCA figures
```{r Plot Figure 2a-b. Brain Age to Brain Aging}

#ORANGE SCALE
#yellow scale

# UKB - Extreme Bossting
gs = ggplot(data = df.Test.long,
       mapping = aes(x = BAG_mean,
                     y = PC1)) + 
  geom_point(shape = 21, color = "black", fill = "#EF820D", size = 4, stroke = 1.5) + 
  geom_smooth(method = "lm", 
              color = "#F05E23",
              size = 2.3,
              level = .999) +
  theme_classic() + 
  theme(legend.position = 'none',
        axis.text = element_text(size = 16),
        axis.title = element_text(size = 20),
        plot.title = element_text(size = 20, hjust = 0.5, vjust = 0)) +
  ylab(expression("Feature change (PC1)")) +
  xlab(expression("Brain Age Delta"[cross])) +
  ggtitle("UKB - XGB")

ggsave("figures/PC1_BrainAgeCross_XGB.png", 
       dpi = 500, 
       plot = gs,
       width = 10,
       height = 10, 
       units = "cm")

# UKB - LASSO
gs = ggplot(data = df.Test.long,
       mapping = aes(x = LASSO.BAG_mean,
                     y = PC1)) + 
  geom_point(shape = 21, color = "black", fill = "#EF820D", size = 4, stroke = 1.5) + 
  geom_smooth(method = "lm", 
              color = "#F05E23",
              size = 2.3,
              level = .999) +
  theme_classic() + 
  theme(legend.position = 'none',
        axis.text = element_text(size = 16),
        axis.title = element_text(size = 20),
        plot.title = element_text(size = 20, hjust = 0.5, vjust = 0)) +
  ylab(expression("Feature change (PC1)")) +
  xlab(expression("Brain Age Delta"[long])) +
  ggtitle("UKB - LASSO")

ggsave("figures/PC1_BrainAgeCross_LASSO.png", 
       dpi = 500, 
       plot = gs,
       width = 10,
       height = 10, 
       units = "cm")

# UKB - Extreme Bossting
gs = ggplot(data = df.Test.long,
       mapping = aes(x = BAG_change_T,
                     y = PC1)) + 
  geom_point(shape = 21, color = "black", fill = "#FCF4A3", size = 4, stroke = 1.5) + 
  geom_smooth(method = "lm", 
              color = "#F8DE7E",
              size = 2.3,
              level = .999) +
  theme_classic() + 
  theme(legend.position = 'none',
        axis.text = element_text(size = 16),
        axis.title = element_text(size = 20),
        plot.title = element_text(size = 20, hjust = 0.5, vjust = 0)) +
  ylab(expression("Feature change (PC1)")) +
  xlab(expression("Brain Age Delta"[long])) +
  ggtitle("UKB - XGB")


ggsave("figures/PC1_BrainAgeLong_UKB.png", 
       dpi = 500, 
       plot = gs,
       width = 10,
       height = 10, 
       units = "cm")

# UKB - LASSO
gs = ggplot(data = df.Test.long,
       mapping = aes(x = LASSO.BAG_change_T,
                     y = PC1)) + 
  geom_point(shape = 21, color = "black", fill = "#FCF4A3", size = 4, stroke = 1.5) + 
  geom_smooth(method = "lm", 
              color = "#F8DE7E",
              size = 2.3,
              level = .999) +
  theme_classic() + 
  theme(legend.position = 'none',
        axis.text = element_text(size = 16),
        axis.title = element_text(size = 20),
        plot.title = element_text(size = 20, hjust = 0.5, vjust = 0)) +
  ylab(expression("Feature change (PC1)")) +
  xlab(expression("Brain Age Delta"[long])) +
  ggtitle("UKB - LASSO")

ggsave("figures/PC1_BrainAgeLong_LASSO.png", 
       dpi = 500, 
       plot = gs,
       width = 10,
       height = 10, 
       units = "cm")

```

# save raw data to reproduce plots
```{r save raw data for plots}
  load(file = file.path(data_folder,"age.effects.Rda"))
  
remake_plots = list()
  
  remake_plots[["fig1c"]] = 
    data.frame(age = c(df.Train$age  %>% jitter(0.1),
                       df.Test$age  %>% jitter(0.1)),
               set = c(length(df.Train$age),
                       length(df.Test$age)))
  remake_plots[["fig1d"]] = 
    df.age
  remake_plots[["fig1e"]] = 
    data.frame(age = df.Train$age  %>% jitter(0.1),
               BA = df.Train$BA)
  remake_plots[["fig1f"]] = 
    data.frame(age = df.Test$age  %>% jitter(0.1),
               BA = df.Test$BA)
  remake_plots[["fig2a"]] = 
    data.frame(
      BAG_mean = df.Test.long$BAG_mean,
      BAG_change_T = df.Test.long$BAG_change_T
    )
  remake_plots[["fig2b"]] = 
    data.frame(
      LASSO.BAG_mean = df.Test.long$LASSO.BAG_mean,
      LASSO.BAG_change_T = df.Test.long$LASSO.BAG_change_T
    )
  remake_plots[["fig3a"]] =   
    data.frame(BirthWeightNormal = df.Test %>% filter(wave == 1) %>% .$BirthWeightNormal,
               BAG_corr_gam = df.Test %>% filter(wave == 1) %>% .$BAG_corr_gam)  
  remake_plots[["fig3b"]] =   
    data.frame(BirthWeightNormal = df.Test %>% filter(wave == 1) %>% .$BirthWeightNormal,
               LASSO.BAG_corr_gam = df.Test %>% filter(wave == 1) %>% .$LASSO.BAG_corr_gam)
  remake_plots[["fig3c"]] =   
    data.frame(
      pgsBA = df.Test %>% filter(wave == 1) %>% .$pgsBA,  
      BAG_corr_gam = df.Test %>% filter(wave == 1) %>% .$BAG_corr_gam)

save(remake_plots, 
     file = "figures/remake_plots.Rda")
      
```
